# Supplementary material for: OpenABM-Covid19—An agent-based model for non-pharmaceutical interventions against COVID-19 including contact tracing
Source: PLoS Comput Biol. 2021 Jul 12;17(7):e1009146. doi: 10.1371/journal.pcbi.1009146 (PMC8328312; doi:10.1371/journal.pcbi.1009146)
Supplement: S1 Table — Data provided by the ONS. Parameter values match the OpenABM-Covid19 baseline parameters, April 25, 2021. (CSV) [file pcbi.1009146.s023.csv]

Description	Value, %
Population 0 - 9 years old	12.1
Population 10 - 19 years old	11.3
Population 20 - 29 years old	13.1
Population 30 - 39 years old	13.3
Population 40 - 49 years old	12.8
Population 50 - 59 years old	13.5
Population 60 - 69 years old	10.6
Population 70 - 79 years old	8.3
Population 80+ years old	4.9
Household with one person	27.0
Household with two people	36.0
Household with three people	16.0
Household with four people	15.0
Household with five people	4.0
Household with six people	2.0
