# Supplementary material for: OpenABM-Covid19—An agent-based model for non-pharmaceutical interventions against COVID-19 including contact tracing
Source: PLoS Comput Biol. 2021 Jul 12;17(7):e1009146. doi: 10.1371/journal.pcbi.1009146 (PMC8328312; doi:10.1371/journal.pcbi.1009146)
Supplement: S2 Table — Values shown are for random and occupational interactions for an individual in each age group per day from empirical estimates [16]. Parameter values match the OpenABM-Covid19 baseline parameters, April 25, 2020. (CSV) [file pcbi.1009146.s024.csv]

Age group	Number of daily non-household interactions
0 - 19	12
20 - 69	11
70+	6
