# Supplementary material for: OpenABM-Covid19—An agent-based model for non-pharmaceutical interventions against COVID-19 including contact tracing
Source: PLoS Comput Biol. 2021 Jul 12;17(7):e1009146. doi: 10.1371/journal.pcbi.1009146 (PMC8328312; doi:10.1371/journal.pcbi.1009146)
Supplement: S3 Table — Mean numbers of daily occupational connections for members of each age group, fraction of adults involved in occupational networks for children and for elderly people, and rewiring parameters for randomisation of daily interactions. Parameter values match the OpenABM-Covid19 baseline parameters, April 25, 2020. (CSV) [file pcbi.1009146.s025.csv]

Age group	Number of daily occupational interactions
0 - 19	10
20 - 69	7
70+	3
Age group	Ratio of adults to corresponding age groups in their occupational networks
0 - 19	0.2
70+	0.2
Fraction of people in occupational network that an individual interacts with each day	0.5
Rewire parameter on the Watts-Strogatz work networks	0.1
