# Supplementary material for: OpenABM-Covid19—An agent-based model for non-pharmaceutical interventions against COVID-19 including contact tracing
Source: PLoS Comput Biol. 2021 Jul 12;17(7):e1009146. doi: 10.1371/journal.pcbi.1009146 (PMC8328312; doi:10.1371/journal.pcbi.1009146)
Supplement: S5 Table — (CSV) [file pcbi.1009146.s027.csv]

Age group	Relative susceptibility
0 - 9	0.35
10 - 19	0.69
20 - 29	1.03
30 - 39	1.03
40 - 49	1.03
50 - 59	1.03
60 - 69	1.27
70 - 79	1.52
80+	1.52
