# Supplementary material for: OpenABM-Covid19—An agent-based model for non-pharmaceutical interventions against COVID-19 including contact tracing
Source: PLoS Comput Biol. 2021 Jul 12;17(7):e1009146. doi: 10.1371/journal.pcbi.1009146 (PMC8328312; doi:10.1371/journal.pcbi.1009146)
Supplement: S7 Table — Proportion of people in each stage of illness whose disease progresses further [Calibration of [49] & Spanish Serology Survey for fraction of asymptomatic and mild symptoms; Calibration of [27,49] & Spanish Serology Survey for fraction hospitalised; [27] for fraction of hospitalised that require critical care; [27,50–52] for fatality fraction]; [53,54]. Parameter values match the OpenABM-Covid19 baseline parameters, April 25, 2020. (CSV) [file pcbi.1009146.s029.csv]

Age group	Fraction of infected people who are asymptomatic	Fraction of infected people with mild symptoms	Fraction hospitalised among people with severely ill	Fraction of hospitalised people that require critical care	Fraction of fatalities among people in critical care	Proportion with critical symptoms that reach critical care
0 - 9	0.456	0.533	0.001	0.05	0.33	1
10 - 19	0.412	0.569	0.006	0.05	0.25	1
20 - 29	0.37	0.597	0.015	0.05	0.5	0.9
30 - 39	0.332	0.614	0.069	0.05	0.5	0.9
40 - 49	0.296	0.616	0.219	0.063	0.5	0.8
50 - 59	0.265	0.602	0.279	0.122	0.69	0.8
60 - 69	0.238	0.571	0.37	0.274	0.65	0.4
70 - 79	0.214	0.523	0.391	0.432	0.88	0.4
80+	0.192	0.461	0.379	0.709	1	0.05
