# Supplementary material for: OpenABM-Covid19—An agent-based model for non-pharmaceutical interventions against COVID-19 including contact tracing
Source: PLoS Comput Biol. 2021 Jul 12;17(7):e1009146. doi: 10.1371/journal.pcbi.1009146 (PMC8328312; doi:10.1371/journal.pcbi.1009146)
Supplement: S8 Table — Mean and standard deviation for density functions of the times that each transition–disease progression or recovery–takes [29,51,55]. For the shape of the functions see S2 Fig. Parameter values match the OpenABM-Covid19 baseline parameters, April 25, 2020. * Personal communication with SPI-M; data soon to be published. (CSV) [file pcbi.1009146.s030.csv]

Description,"Mean (SD) value, days",Source
Time from infection to onset of symptoms	5.42 (2.7)	[55]
Time from symptom onset to hospitalisation	5.14	[29]
Time from hospitalisation to critical care admission	2.27 (2.27)	[*]
Time to recovery if hospitalisation is not required	12 (5)	[51]
Time to death after acquiring critical care	11.74 (8.79)	[*]
Time from infection to recovery for an asymptomatic individual	15 (5)	[51]
Time to recover after hospitalisation	8.75 (8.75)	[*]
Time to recover after requiring critical care	18.8 (12.21)	[*]
