# Supplementary material for: OpenABM-Covid19—An agent-based model for non-pharmaceutical interventions against COVID-19 including contact tracing
Source: PLoS Comput Biol. 2021 Jul 12;17(7):e1009146. doi: 10.1371/journal.pcbi.1009146 (PMC8328312; doi:10.1371/journal.pcbi.1009146)
Supplement: S9 Table — Data based on the Technology Tracker (fieldwork 9 Jan– 7 Mar 2020) and the Children’s Media Literacy tracker (fieldwork 25 April– 11 July 2019), data provided by the Office of Communications. (CSV) [file pcbi.1009146.s031.csv]

Description	0 - 9	10-15	16-24	25-34	35-44	45-54	55-64	65-74	75+	Total
Population by demographic, 000s	8007	4691	7073	9011	8415	9063	8161	6687	5688	66797
Share of demographic with a smartphone, %	9	67	97	97	94	94	78	61	33	72
