# Supplementary material for: OpenABM-Covid19—An agent-based model for non-pharmaceutical interventions against COVID-19 including contact tracing
Source: PLoS Comput Biol. 2021 Jul 12;17(7):e1009146. doi: 10.1371/journal.pcbi.1009146 (PMC8328312; doi:10.1371/journal.pcbi.1009146)
Supplement: S10 Table — Parameter values match the OpenABM-Covid19 baseline parameters, April 25, 2021. (CSV) [file pcbi.1009146.s032.csv]

Description	Value
Daily probability of reporting similar symptoms which are not covid-19, including seasonal flu (UK flu survey)	0.002
Maximum number of days quarantine for individuals self-reporting symptoms	7
Daily probability of drop out for an individual quarantining after self-reporting symptoms	0.02
Daily random interactions of a quarantined individual	0
Daily random interactions of a hospitalised individual	0
Proportion of people who self-quarantine upon symptoms	0
Relative change in number of occupation network contacts on lockdown for primary age	0.33
Relative change in number of occupation network contacts on lockdown for secondary age	0.33
Relative change in number of occupation network contacts on lockdown for working age (Based on an estimate of the number of key workers)	0.33
Relative change in number of occupation network contacts on lockdown for retired age	0.33
Relative change in number of occupation network contacts on lockdown for elderly	0.33
Relative change in random network contacts on lockdown	0.33
Relative change in household network contacts on lockdown	1.5
